# Supplementary material for: Description of a new Andean species of widow spider (Araneae, Theridiidae, Latrodectus)
Source: Zookeys. 2026 Jun 2;1281:49–67. doi: 10.3897/zookeys.1281.185973 (PMC13250612; doi:10.3897/zookeys.1281.185973)
Supplement: XML Treatment for Latrodectus lucacha [file zookeys.1281.185973-treatment1.xml]

<!DOCTYPE tp:taxon-treatment
  PUBLIC "-//TaxonX//DTD Taxonomic Treatment Publishing DTD v0 20100105//EN" "tax-treatment-NSO.dtd">
<tp:taxon-treatment xmlns:tp="http://www.plazi.org/taxpub"><tp:treatment-meta><kwd-group><label>Taxon classification</label><kwd>
              <named-content content-type="kingdom">Animalia</named-content>
            </kwd><kwd>
              <named-content content-type="order">Araneae</named-content>
            </kwd><kwd>
              <named-content content-type="family">Theridiidae</named-content>
            </kwd></kwd-group><mixed-citation publication-type="journal"><person-group><name><surname>Miller</surname><given-names>Jeremy</given-names></name><name><surname>Kratzer</surname><given-names>Chris Alice</given-names></name><name><surname>Griswold</surname><given-names>Charles</given-names></name></person-group><article-title>Description of a new Andean species of widow spider (<tp:taxon-name><tp:taxon-name-part taxon-name-part-type="order" reg="Araneae">Araneae</tp:taxon-name-part></tp:taxon-name>, <tp:taxon-name><tp:taxon-name-part taxon-name-part-type="family" reg="Theridiidae">Theridiidae</tp:taxon-name-part></tp:taxon-name>, <italic><tp:taxon-name><tp:taxon-name-part taxon-name-part-type="genus" reg="Latrodectus">Latrodectus</tp:taxon-name-part></tp:taxon-name></italic>)</article-title><source>Zookeys</source><day>02</day><month>06</month><year>2026</year><volume>1281</volume><fpage>49</fpage><lpage>67</lpage><pub-id pub-id-type="doi">10.3897/zookeys.1281.185973</pub-id></mixed-citation></tp:treatment-meta><tp:nomenclature><tp:taxon-name><object-id xmlns:xlink="http://www.w3.org/1999/xlink" content-type="arpha" xlink:type="simple">1B00E948-59C4-56BD-9C81-8ACD99562886</object-id>
            <tp:taxon-name-part taxon-name-part-type="genus" reg="Latrodectus">Latrodectus</tp:taxon-name-part>
            <tp:taxon-name-part taxon-name-part-type="species" reg="lucacha">lucacha</tp:taxon-name-part>
            <object-id xmlns:xlink="http://www.w3.org/1999/xlink" content-type="zoobank" xlink:type="simple">https://zoobank.org/6D3D9F4C-7F66-4A2A-A57C-92AD510E6B3E</object-id>
          </tp:taxon-name><tp:taxon-authority>Miller, Kratzer &amp; Griswold</tp:taxon-authority><tp:taxon-status xmlns:xlink="http://www.w3.org/1999/xlink" xlink:type="simple">sp. nov.</tp:taxon-status><xref ref-type="fig" rid="F1">Figs 1</xref><xref ref-type="fig" rid="F2">, 2</xref><xref ref-type="fig" rid="F3">, 3</xref><xref ref-type="fig" rid="F4">, 4</xref><xref ref-type="fig" rid="F5">, 5</xref><xref ref-type="fig" rid="F6">, 6</xref><xref ref-type="fig" rid="F7">, 7</xref><xref ref-type="fig" rid="F8">, 8</xref></tp:nomenclature><tp:treatment-sec sec-type="Material examined" id="SECID0E1OAC"><title>Material examined.</title><p><bold><italic>Holotype</italic>: Peru</bold> • ♀; Junin, Pachacayo; <named-content xmlns:xlink="http://www.w3.org/1999/xlink" content-type="dwc:verbatimCoordinates" xlink:type="simple"><named-content content-type="geo-json" specific-use="{&#34;type&#34;:&#34;Point&#34;,&#34;coordinates&#34;:[-75.067340,-11.068423]}" id="NCID0EIPAC" xlink:type="simple">11°46.321'S, 75°42.425'W</named-content></named-content>; 3540 m; August 2006; G. Binford, A. Merrell, M. Weber, W. Paredes, L. Tejada; <abbrev xmlns:xlink="http://www.w3.org/1999/xlink" xlink:title="Barcode of Life Data Systems" id="ABBRID0ENPAC" xlink:type="simple">BOLD</abbrev>: <ext-link xmlns:xlink="http://www.w3.org/1999/xlink" xlink:type="simple" xlink:href="https://portal.boldsystems.org/result?query=AWSLL004-26%5Bids%5D" ext-link-type="uri">AWSLL004-26</ext-link>; <abbrev xmlns:xlink="http://www.w3.org/1999/xlink" content-type="institution" xlink:title="Museo de Historia Natural" id="ABBRID0EWPAC" xlink:type="simple">MUSM</abbrev>-ENT 0519569.</p><p><bold><italic>Paratypes</italic>: Peru</bold> • 1♀; Arequipa, Atiquipa; <named-content xmlns:xlink="http://www.w3.org/1999/xlink" content-type="dwc:verbatimCoordinates" xlink:type="simple"><named-content content-type="geo-json" specific-use="{&#34;type&#34;:&#34;Point&#34;,&#34;coordinates&#34;:[-74.033944,-15.068243]}" id="NCID0EGAAE" xlink:type="simple">15°45.675'S, 74°22.20'W</named-content></named-content>; 2665 ft [812 m]; 4 August 2006; G. Binford, A. Merrell, M. Weber, W. Paredes, L. Tejada; <abbrev xmlns:xlink="http://www.w3.org/1999/xlink" xlink:title="Barcode of Life Data Systems" id="ABBRID0ELAAE" xlink:type="simple">BOLD</abbrev>: <ext-link xmlns:xlink="http://www.w3.org/1999/xlink" xlink:type="simple" xlink:href="https://portal.boldsystems.org/result?query=AWSLL001-26%5Bids%5D" ext-link-type="uri">AWSLL001-26</ext-link>; <abbrev xmlns:xlink="http://www.w3.org/1999/xlink" content-type="institution" xlink:title="Museo de Historia Natural" id="ABBRID0EUAAE" xlink:type="simple">MUSM</abbrev>-ENT 0519562 • 1♀; Arequipa, Bella Union (km 532); <named-content xmlns:xlink="http://www.w3.org/1999/xlink" content-type="dwc:verbatimCoordinates" xlink:type="simple"><named-content content-type="geo-json" specific-use="{&#34;type&#34;:&#34;Point&#34;,&#34;coordinates&#34;:[-74.846917,-15.501017]}" id="NCID0E3AAE" xlink:type="simple">15°30.061'S, 74°50.815'W</named-content></named-content>; 322 ft [98 m]; 3 August 2006; G. Binford, A. Merrell, M. Weber, W. Paredes, L. Tejada; <abbrev xmlns:xlink="http://www.w3.org/1999/xlink" xlink:title="Barcode of Life Data Systems" id="ABBRID0EABAE" xlink:type="simple">BOLD</abbrev>: <ext-link xmlns:xlink="http://www.w3.org/1999/xlink" xlink:type="simple" xlink:href="https://portal.boldsystems.org/result?query=AWSLL002-26%5Bids%5D" ext-link-type="uri">AWSLL002-26</ext-link>; <abbrev xmlns:xlink="http://www.w3.org/1999/xlink" content-type="institution" xlink:title="Museo de Historia Natural" id="ABBRID0EJBAE" xlink:type="simple">MUSM</abbrev>-ENT 0519564 • 1♂; Arequipa, Socabaya; [<named-content xmlns:xlink="http://www.w3.org/1999/xlink" content-type="dwc:verbatimCoordinates" xlink:type="simple"><named-content content-type="geo-json" specific-use="{&#34;type&#34;:&#34;Point&#34;,&#34;coordinates&#34;:[-71.540000,-16.470000]}" id="NCID0ERBAE" xlink:type="simple">16.47°S, 71.54°W</named-content></named-content>]; 2300 m; 23 January 2005; L. Tejada; <abbrev xmlns:xlink="http://www.w3.org/1999/xlink" content-type="institution" xlink:title="Museo de Historia Natural" id="ABBRID0EWBAE" xlink:type="simple">MUSM</abbrev>-ENT 0519563 • 1♀; Cusco, Chumbivilcas, Pampa Cancha; <named-content xmlns:xlink="http://www.w3.org/1999/xlink" content-type="dwc:verbatimCoordinates" xlink:type="simple"><named-content content-type="geo-json" specific-use="{&#34;type&#34;:&#34;Point&#34;,&#34;coordinates&#34;:[-71.829722,-14.428889]}" id="NCID0E5BAE" xlink:type="simple">14°25'44"S, 71°49'47"W</named-content></named-content>; 3890 m; June 2013; L. Huerto; pasonal y cultivo, pitfalls; <abbrev xmlns:xlink="http://www.w3.org/1999/xlink" xlink:title="Barcode of Life Data Systems" id="ABBRID0EDCAE" xlink:type="simple">BOLD</abbrev>: <ext-link xmlns:xlink="http://www.w3.org/1999/xlink" xlink:type="simple" xlink:href="https://portal.boldsystems.org/result?query=AWSLL005-26%5Bids%5D" ext-link-type="uri">AWSLL005-26</ext-link>; <abbrev xmlns:xlink="http://www.w3.org/1999/xlink" content-type="institution" xlink:title="Museo de Historia Natural" id="ABBRID0EMCAE" xlink:type="simple">MUSM</abbrev>-ENT 0519570 • 1♂; Cusco, Chumbivilcas, Pampa Cancha; <named-content xmlns:xlink="http://www.w3.org/1999/xlink" content-type="dwc:verbatimCoordinates" xlink:type="simple"><named-content content-type="geo-json" specific-use="{&#34;type&#34;:&#34;Point&#34;,&#34;coordinates&#34;:[-71.829722,-14.428889]}" id="NCID0EUCAE" xlink:type="simple">14°25'44"S, 71°49'47"W</named-content></named-content>; 3890 m; June 2013; L. Huerto; pasonal y cultivo, pitfalls; <abbrev xmlns:xlink="http://www.w3.org/1999/xlink" xlink:title="Barcode of Life Data Systems" id="ABBRID0EZCAE" xlink:type="simple">BOLD</abbrev>: <ext-link xmlns:xlink="http://www.w3.org/1999/xlink" xlink:type="simple" xlink:href="https://portal.boldsystems.org/result?query=AWSLL006-26%5Bids%5D" ext-link-type="uri">AWSLL006-26</ext-link>; <abbrev xmlns:xlink="http://www.w3.org/1999/xlink" content-type="institution" xlink:title="Museo de Historia Natural" id="ABBRID0ECDAE" xlink:type="simple">MUSM</abbrev>-ENT 0519571 • 1♀; La Libertad, Huanchaco; <named-content xmlns:xlink="http://www.w3.org/1999/xlink" content-type="dwc:verbatimCoordinates" xlink:type="simple"><named-content content-type="geo-json" specific-use="{&#34;type&#34;:&#34;Point&#34;,&#34;coordinates&#34;:[-79.117800,-8.074450]}" id="NCID0EKDAE" xlink:type="simple">8°4.467'S, 79°7.068'W</named-content></named-content>; 22 m; 19 August 2006; G. Binford, A. Merrell, M. Weber, W. Paredes, L. Tejada; <abbrev xmlns:xlink="http://www.w3.org/1999/xlink" xlink:title="Barcode of Life Data Systems" id="ABBRID0EODAE" xlink:type="simple">BOLD</abbrev>: <ext-link xmlns:xlink="http://www.w3.org/1999/xlink" xlink:type="simple" xlink:href="https://portal.boldsystems.org/result?query=AWSLL003-26%5Bids%5D" ext-link-type="uri">AWSLL003-26</ext-link>; <abbrev xmlns:xlink="http://www.w3.org/1999/xlink" content-type="institution" xlink:title="Museo de Historia Natural" id="ABBRID0EXDAE" xlink:type="simple">MUSM</abbrev>-ENT 0519565 • 1♀; Lima, Pantanos de Villa Om; [<named-content xmlns:xlink="http://www.w3.org/1999/xlink" content-type="dwc:verbatimCoordinates" xlink:type="simple"><named-content content-type="geo-json" specific-use="{&#34;type&#34;:&#34;Point&#34;,&#34;coordinates&#34;:[-76.985000,-12.215000]}" id="NCID0E6DAE" xlink:type="simple">12.215°S, 76.985°W</named-content></named-content>]; 1 March 2005; L. Tejada; on grass in sandy ground near wetlands; <abbrev xmlns:xlink="http://www.w3.org/1999/xlink" xlink:title="Barcode of Life Data Systems" id="ABBRID0EEEAE" xlink:type="simple">BOLD</abbrev>: <ext-link xmlns:xlink="http://www.w3.org/1999/xlink" xlink:type="simple" xlink:href="https://portal.boldsystems.org/result?query=AWSLL007-26%5Bids%5D" ext-link-type="uri">AWSLL007-26</ext-link>; <abbrev xmlns:xlink="http://www.w3.org/1999/xlink" content-type="institution" xlink:title="Museo de Historia Natural" id="ABBRID0ENEAE" xlink:type="simple">MUSM</abbrev>-ENT 0519567 • 1♂; Lima, Pantanos de Villa Om; [<named-content xmlns:xlink="http://www.w3.org/1999/xlink" content-type="dwc:verbatimCoordinates" xlink:type="simple"><named-content content-type="geo-json" specific-use="{&#34;type&#34;:&#34;Point&#34;,&#34;coordinates&#34;:[-76.985000,-12.215000]}" id="NCID0EVEAE" xlink:type="simple">12.215°S, 76.985°W</named-content></named-content>]; 1 March 2005; L. Tejada; on its web on sand near wetlands; <abbrev xmlns:xlink="http://www.w3.org/1999/xlink" xlink:title="Barcode of Life Data Systems" id="ABBRID0E1EAE" xlink:type="simple">BOLD</abbrev>: <ext-link xmlns:xlink="http://www.w3.org/1999/xlink" xlink:type="simple" xlink:href="https://portal.boldsystems.org/result?query=AWSLL008-26%5Bids%5D" ext-link-type="uri">AWSLL008-26</ext-link>; <abbrev xmlns:xlink="http://www.w3.org/1999/xlink" content-type="institution" xlink:title="Museo de Historia Natural" id="ABBRID0EDFAE" xlink:type="simple">MUSM</abbrev>-ENT 0519568 • 1♀; Lima, Pantanos de Villa Om; [<named-content xmlns:xlink="http://www.w3.org/1999/xlink" content-type="dwc:verbatimCoordinates" xlink:type="simple"><named-content content-type="geo-json" specific-use="{&#34;type&#34;:&#34;Point&#34;,&#34;coordinates&#34;:[-76.985000,-12.215000]}" id="NCID0ELFAE" xlink:type="simple">12.215°S, 76.985°W</named-content></named-content>]; 1 March 2005; L. Tejada; on grass in sandy ground near wetlands; <abbrev xmlns:xlink="http://www.w3.org/1999/xlink" content-type="institution" xlink:title="Museo de Historia Natural" id="ABBRID0EQFAE" xlink:type="simple">MUSM</abbrev>-ENT 0519566.</p></tp:treatment-sec><tp:treatment-sec sec-type="Etymology" id="SECID0EVFAE"><title>Etymology.</title><p>Lucacha is a common name for widow spiders in Peru (<xref ref-type="bibr" rid="B27">Pickard-Cambridge 1902</xref>; <xref ref-type="bibr" rid="B22">Maguiña Vargas et al. 2017</xref>).</p></tp:treatment-sec><tp:treatment-sec sec-type="Diagnosis" id="SECID0EDGAE"><title>Diagnosis.</title><p>Female with three loop copulatory ducts (Figs <xref ref-type="fig" rid="F2">2D</xref>, <xref ref-type="fig" rid="F3">3D–F</xref>), distinguishing it from <italic><tp:taxon-name><tp:taxon-name-part taxon-name-part-type="genus" reg="Latrodectus">L.</tp:taxon-name-part> <tp:taxon-name-part taxon-name-part-type="species" reg="geometricus">geometricus</tp:taxon-name-part></tp:taxon-name></italic> C. L. Koch, 1841 and <italic><tp:taxon-name><tp:taxon-name-part taxon-name-part-type="genus" reg="Latrodectus">L.</tp:taxon-name-part> <tp:taxon-name-part taxon-name-part-type="species" reg="quartus">quartus</tp:taxon-name-part></tp:taxon-name></italic> Abalos, 1980 (<xref ref-type="bibr" rid="B2">Abalos 1980</xref>: figs 39, 66), which have more loops (ca 4), and from <italic><tp:taxon-name><tp:taxon-name-part taxon-name-part-type="genus" reg="Latrodectus">L.</tp:taxon-name-part> <tp:taxon-name-part taxon-name-part-type="species" reg="antheratus">antheratus</tp:taxon-name-part></tp:taxon-name></italic> (Badcock, 1932) and <italic><tp:taxon-name><tp:taxon-name-part taxon-name-part-type="genus" reg="Latrodectus">L.</tp:taxon-name-part> <tp:taxon-name-part taxon-name-part-type="species" reg="variegatus">variegatus</tp:taxon-name-part></tp:taxon-name></italic> Nicolet, 1849 (<xref ref-type="bibr" rid="B2">Abalos 1980</xref>: figs 49, 58), which have fewer (2). With dorsal longitudinal opisthosomal stripe variable in both width and length (Figs <xref ref-type="fig" rid="F4">4</xref>, <xref ref-type="fig" rid="F5">5</xref>), resembling several South American species, but not exhibiting oblique vertical stripes on the posterior quarter found in <italic><tp:taxon-name><tp:taxon-name-part taxon-name-part-type="genus" reg="Latrodectus">L.</tp:taxon-name-part> <tp:taxon-name-part taxon-name-part-type="species" reg="antheratus">antheratus</tp:taxon-name-part></tp:taxon-name></italic>, <italic><tp:taxon-name><tp:taxon-name-part taxon-name-part-type="genus" reg="Latrodectus">L.</tp:taxon-name-part> <tp:taxon-name-part taxon-name-part-type="species" reg="corallinus">corallinus</tp:taxon-name-part></tp:taxon-name></italic> Abalos, 1980, <italic><tp:taxon-name><tp:taxon-name-part taxon-name-part-type="genus" reg="Latrodectus">L.</tp:taxon-name-part> <tp:taxon-name-part taxon-name-part-type="species" reg="curacaviensis">curacaviensis</tp:taxon-name-part></tp:taxon-name></italic>, and <italic><tp:taxon-name><tp:taxon-name-part taxon-name-part-type="genus" reg="Latrodectus">L.</tp:taxon-name-part> <tp:taxon-name-part taxon-name-part-type="species" reg="hurtadoi">hurtadoi</tp:taxon-name-part></tp:taxon-name></italic> Rueda &amp; Realpe, 2021 (<xref ref-type="bibr" rid="B2">Abalos 1980</xref>: figs 33, 54, 56; <xref ref-type="bibr" rid="B30">Rueda et al. 2021</xref>: figs 3A, 5A); <italic><tp:taxon-name><tp:taxon-name-part taxon-name-part-type="genus" reg="Latrodectus">L.</tp:taxon-name-part> <tp:taxon-name-part taxon-name-part-type="species" reg="garbae">garbae</tp:taxon-name-part></tp:taxon-name></italic> Rueda &amp; Realpe, 2021 may also have these stripes, but in this species with the most red on the opisthosoma, dorsal markings have largely merged with each other (<xref ref-type="bibr" rid="B30">Rueda et al. 2021</xref>: fig. 4A, B). Ventral opisthosomal marking box-like with distinct lateral notches anterior to the center, resembling <italic><tp:taxon-name><tp:taxon-name-part taxon-name-part-type="genus" reg="Latrodectus">L.</tp:taxon-name-part> <tp:taxon-name-part taxon-name-part-type="species" reg="diaguita">diaguita</tp:taxon-name-part></tp:taxon-name></italic> Carcavallo, 1960, <italic><tp:taxon-name><tp:taxon-name-part taxon-name-part-type="genus" reg="Latrodectus">L.</tp:taxon-name-part> <tp:taxon-name-part taxon-name-part-type="species" reg="variegatus">variegatus</tp:taxon-name-part></tp:taxon-name></italic> and <italic><tp:taxon-name><tp:taxon-name-part taxon-name-part-type="genus" reg="Latrodectus">L.</tp:taxon-name-part> <tp:taxon-name-part taxon-name-part-type="species" reg="thoracicus">thoracicus</tp:taxon-name-part></tp:taxon-name></italic> (including <italic><tp:taxon-name><tp:taxon-name-part taxon-name-part-type="genus" reg="Latrodectus">L.</tp:taxon-name-part> <tp:taxon-name-part taxon-name-part-type="species" reg="mirabilis">mirabilis</tp:taxon-name-part></tp:taxon-name></italic> (Holmberg, 1876), Figs <xref ref-type="fig" rid="F3">3A</xref>, <xref ref-type="fig" rid="F5">5D</xref>; <xref ref-type="bibr" rid="B2">Abalos 1980</xref>: figs 7, 8, 27, 60), although in the latter species the posterior part of the marking can be lost, leaving just two oblique stripes, resembling <italic><tp:taxon-name><tp:taxon-name-part taxon-name-part-type="genus" reg="Latrodectus">L.</tp:taxon-name-part> <tp:taxon-name-part taxon-name-part-type="species" reg="quartus">quartus</tp:taxon-name-part></tp:taxon-name></italic> (<xref ref-type="bibr" rid="B2">Abalos 1980</xref>: fig. 41); by contrast <italic><tp:taxon-name><tp:taxon-name-part taxon-name-part-type="genus" reg="Latrodectus">L.</tp:taxon-name-part> <tp:taxon-name-part taxon-name-part-type="species" reg="antheratus">antheratus</tp:taxon-name-part></tp:taxon-name></italic>, <italic><tp:taxon-name><tp:taxon-name-part taxon-name-part-type="genus" reg="Latrodectus">L.</tp:taxon-name-part> <tp:taxon-name-part taxon-name-part-type="species" reg="garbae">garbae</tp:taxon-name-part></tp:taxon-name></italic>, <italic><tp:taxon-name><tp:taxon-name-part taxon-name-part-type="genus" reg="Latrodectus">L.</tp:taxon-name-part> <tp:taxon-name-part taxon-name-part-type="species" reg="corallinus">corallinus</tp:taxon-name-part></tp:taxon-name></italic>, and <italic><tp:taxon-name><tp:taxon-name-part taxon-name-part-type="genus" reg="Latrodectus">L.</tp:taxon-name-part> <tp:taxon-name-part taxon-name-part-type="species" reg="hurtadoi">hurtadoi</tp:taxon-name-part></tp:taxon-name></italic> have a more or less square mark with a gap near the center (<xref ref-type="bibr" rid="B2">Abalos 1980</xref>: fig. 34, 55; <xref ref-type="bibr" rid="B30">Rueda et al. 2021</xref>: figs 3C, 4D); <italic><tp:taxon-name><tp:taxon-name-part taxon-name-part-type="genus" reg="Latrodectus">L.</tp:taxon-name-part> <tp:taxon-name-part taxon-name-part-type="species" reg="curacaviensis">curacaviensis</tp:taxon-name-part></tp:taxon-name></italic> and <italic><tp:taxon-name><tp:taxon-name-part taxon-name-part-type="genus" reg="Latrodectus">L.</tp:taxon-name-part> <tp:taxon-name-part taxon-name-part-type="species" reg="geometricus">geometricus</tp:taxon-name-part></tp:taxon-name></italic> have hourglass-like markings with constrictions near the center (<xref ref-type="bibr" rid="B30">Rueda et al. 2021</xref>: figs 2F, 5D, 12A, B). Most South American species including <italic><tp:taxon-name><tp:taxon-name-part taxon-name-part-type="genus" reg="Latrodectus">L.</tp:taxon-name-part> <tp:taxon-name-part taxon-name-part-type="species" reg="lucacha">lucacha</tp:taxon-name-part></tp:taxon-name></italic> sp. nov. have long opisthosomal setae without much variation in length, but <italic><tp:taxon-name><tp:taxon-name-part taxon-name-part-type="genus" reg="Latrodectus">L.</tp:taxon-name-part> <tp:taxon-name-part taxon-name-part-type="species" reg="diaguita">diaguita</tp:taxon-name-part></tp:taxon-name></italic> and <italic><tp:taxon-name><tp:taxon-name-part taxon-name-part-type="genus" reg="Latrodectus">L.</tp:taxon-name-part> <tp:taxon-name-part taxon-name-part-type="species" reg="quartus">quartus</tp:taxon-name-part></tp:taxon-name></italic> have dimorphic long and short opisthosomal setae.</p><fig id="F2" position="float" orientation="portrait"><object-id xmlns:xlink="http://www.w3.org/1999/xlink" content-type="doi" xlink:type="simple">10.3897/zookeys.1281.185973.figure2</object-id><object-id xmlns:xlink="http://www.w3.org/1999/xlink" content-type="arpha" xlink:type="simple">1A623076-D0A8-5C0C-B4B6-6D2E408FCB57</object-id><label>Figure 2.</label><caption><p><italic><tp:taxon-name>
                    <tp:taxon-name-part taxon-name-part-type="genus" reg="Latrodectus">Latrodectus</tp:taxon-name-part> <tp:taxon-name-part taxon-name-part-type="species" reg="lucacha">lucacha</tp:taxon-name-part></tp:taxon-name></italic> Miller, Kratzer &amp; Griswold, sp. nov. <bold>A–C</bold>. From Pantanos de Villa Om, Lima, Peru (<abbrev xmlns:xlink="http://www.w3.org/1999/xlink" content-type="institution" xlink:title="Museo de Historia Natural" id="ABBRID0E3QAE" xlink:type="simple">MUSM</abbrev>-ENT 051958), microphotographs of adult male; <bold>D</bold>. From Pachacayo, Junin, Peru (<abbrev xmlns:xlink="http://www.w3.org/1999/xlink" content-type="institution" xlink:title="Museo de Historia Natural" id="ABBRID0EDRAE" xlink:type="simple">MUSM</abbrev>-ENT 0519569), schematic illustration of female reproductive structures; <bold>A, D</bold>. Dorsal; <bold>B</bold>. Lateral; <bold>C</bold>. Ventral. Abbreviations: CD copulatory duct, FD Fertilization duct, SP Spermathecae. Scale bars: 1.0 mm (<bold>A–C</bold>), 0.5 mm (<bold>D</bold>).</p></caption><graphic xmlns:xlink="http://www.w3.org/1999/xlink" xlink:href="zookeys-1281-049_article-185973__-g002.jpg" id="oo_1666679.jpg" position="float" orientation="portrait" xlink:type="simple"><uri content-type="original_file" xlink:type="simple">https://binary.pensoft.net/fig/1666679</uri></graphic></fig><fig id="F3" position="float" orientation="portrait"><object-id xmlns:xlink="http://www.w3.org/1999/xlink" content-type="doi" xlink:type="simple">10.3897/zookeys.1281.185973.figure3</object-id><object-id xmlns:xlink="http://www.w3.org/1999/xlink" content-type="arpha" xlink:type="simple">C45ED525-E59A-5658-B06B-A0235671656C</object-id><label>Figure 3.</label><caption><p><italic><tp:taxon-name>
                    <tp:taxon-name-part taxon-name-part-type="genus" reg="Latrodectus">Latrodectus</tp:taxon-name-part> <tp:taxon-name-part taxon-name-part-type="species" reg="lucacha">lucacha</tp:taxon-name-part></tp:taxon-name></italic> Miller, Kratzer &amp; Griswold, sp. nov., female reproductive structures and opisthosoma. <bold>A–D</bold>. Holotype from Pachacayo, Junin, Peru (<abbrev xmlns:xlink="http://www.w3.org/1999/xlink" content-type="institution" xlink:title="Museo de Historia Natural" id="ABBRID0EKSAE" xlink:type="simple">MUSM</abbrev>-ENT 0519569); <bold>E</bold>. From La Libertad, Huanchaco, Peru (<abbrev xmlns:xlink="http://www.w3.org/1999/xlink" content-type="institution" xlink:title="Museo de Historia Natural" id="ABBRID0ERSAE" xlink:type="simple">MUSM</abbrev>-ENT 0519565); <bold>F</bold>. From Bella Union, Arequipa (<abbrev xmlns:xlink="http://www.w3.org/1999/xlink" content-type="institution" xlink:title="Museo de Historia Natural" id="ABBRID0EYSAE" xlink:type="simple">MUSM</abbrev>-ENT 0519564); <bold>A</bold>. Adult female, ventral view; <bold>B</bold>. Opisthosomal setae, posterior view; <bold>C</bold>. Epigynum, ventral view; <bold>D–F</bold>. Vulva, dorsal view. Scale bars: 2.0 mm <bold>(A)</bold>, 0.5 mm <bold>(B–F)</bold>.</p></caption><graphic xmlns:xlink="http://www.w3.org/1999/xlink" xlink:href="zookeys-1281-049_article-185973__-g003.jpg" id="oo_1666680.jpg" position="float" orientation="portrait" xlink:type="simple"><uri content-type="original_file" xlink:type="simple">https://binary.pensoft.net/fig/1666680</uri></graphic></fig><fig id="F4" position="float" orientation="portrait"><object-id xmlns:xlink="http://www.w3.org/1999/xlink" content-type="doi" xlink:type="simple">10.3897/zookeys.1281.185973.figure4</object-id><object-id xmlns:xlink="http://www.w3.org/1999/xlink" content-type="arpha" xlink:type="simple">2E92BBCB-AAD8-53B5-9793-9205902C9699</object-id><label>Figure 4.</label><caption><p><italic><tp:taxon-name>
                    <tp:taxon-name-part taxon-name-part-type="genus" reg="Latrodectus">Latrodectus</tp:taxon-name-part> <tp:taxon-name-part taxon-name-part-type="species" reg="lucacha">lucacha</tp:taxon-name-part></tp:taxon-name></italic> Miller, Kratzer &amp; Griswold, sp. nov., posterior view of adult female opisthosoma. <bold>A</bold>. Holotype from Pachacayo, Junin, Peru (<abbrev xmlns:xlink="http://www.w3.org/1999/xlink" content-type="institution" xlink:title="Museo de Historia Natural" id="ABBRID0EBUAE" xlink:type="simple">MUSM</abbrev>-ENT 0519569); <bold>B</bold>. From Atiquipa, Arequipa, Peru (<abbrev xmlns:xlink="http://www.w3.org/1999/xlink" content-type="institution" xlink:title="Museo de Historia Natural" id="ABBRID0EIUAE" xlink:type="simple">MUSM</abbrev>-ENT 0519562); <bold>C</bold>. From Pampa Cancha, Cusco, Peru (<abbrev xmlns:xlink="http://www.w3.org/1999/xlink" content-type="institution" xlink:title="Museo de Historia Natural" id="ABBRID0EPUAE" xlink:type="simple">MUSM</abbrev>-ENT 0519570); <bold>D</bold>. From Bella Union (km 532), Arequipa, Peru (<abbrev xmlns:xlink="http://www.w3.org/1999/xlink" content-type="institution" xlink:title="Museo de Historia Natural" id="ABBRID0EWUAE" xlink:type="simple">MUSM</abbrev>-ENT 0519564). Scale bars: 2.0 mm.</p></caption><graphic xmlns:xlink="http://www.w3.org/1999/xlink" xlink:href="zookeys-1281-049_article-185973__-g004.jpg" id="oo_1666681.jpg" position="float" orientation="portrait" xlink:type="simple"><uri content-type="original_file" xlink:type="simple">https://binary.pensoft.net/fig/1666681</uri></graphic></fig><fig id="F5" position="float" orientation="portrait"><object-id xmlns:xlink="http://www.w3.org/1999/xlink" content-type="doi" xlink:type="simple">10.3897/zookeys.1281.185973.figure5</object-id><object-id xmlns:xlink="http://www.w3.org/1999/xlink" content-type="arpha" xlink:type="simple">6EBB26EB-8FAA-5601-8DFD-E9A856C7F4C8</object-id><label>Figure 5.</label><caption><p><italic><tp:taxon-name>
                    <tp:taxon-name-part taxon-name-part-type="genus" reg="Latrodectus">Latrodectus</tp:taxon-name-part> <tp:taxon-name-part taxon-name-part-type="species" reg="lucacha">lucacha</tp:taxon-name-part></tp:taxon-name></italic> Miller, Kratzer &amp; Griswold, sp. nov., from Atiquipa, Arequipa, Peru (<abbrev xmlns:xlink="http://www.w3.org/1999/xlink" content-type="institution" xlink:title="Museo de Historia Natural" id="ABBRID0ERVAE" xlink:type="simple">MUSM</abbrev>-ENT 0519562) illustrations of adult female. <bold>A</bold>. Lateral; <bold>B</bold>. Opisthosoma, posterior; <bold>C</bold>. Dorsal; <bold>D</bold>. Ventral. Inset, silhouettes of female (black) and male (gray) showing relative size. Scale bar: 3.0 mm.</p></caption><graphic xmlns:xlink="http://www.w3.org/1999/xlink" xlink:href="zookeys-1281-049_article-185973__-g005.jpg" id="oo_1666682.jpg" position="float" orientation="portrait" xlink:type="simple"><uri content-type="original_file" xlink:type="simple">https://binary.pensoft.net/fig/1666682</uri></graphic></fig><p>Males of most <italic><tp:taxon-name><tp:taxon-name-part taxon-name-part-type="genus" reg="Latrodectus">Latrodectus</tp:taxon-name-part></tp:taxon-name></italic> species feature contrasting markings on the opisthosoma; in <italic><tp:taxon-name><tp:taxon-name-part taxon-name-part-type="genus" reg="Latrodectus">L.</tp:taxon-name-part> <tp:taxon-name-part taxon-name-part-type="species" reg="lucacha">lucacha</tp:taxon-name-part></tp:taxon-name></italic> sp. nov., the dorsal surface of the opisthosoma is more or less uniform white (Figs <xref ref-type="fig" rid="F2">2A–C</xref>, <xref ref-type="fig" rid="F6">6</xref>); <italic><tp:taxon-name><tp:taxon-name-part taxon-name-part-type="genus" reg="Latrodectus">L.</tp:taxon-name-part> <tp:taxon-name-part taxon-name-part-type="species" reg="thoracicus">thoracicus</tp:taxon-name-part></tp:taxon-name></italic> is similar but usually with at least some dark markings; only the male of <italic><tp:taxon-name><tp:taxon-name-part taxon-name-part-type="genus" reg="Latrodectus">L.</tp:taxon-name-part> <tp:taxon-name-part taxon-name-part-type="species" reg="antheratus">antheratus</tp:taxon-name-part></tp:taxon-name></italic> similarly has low contrast markings, but is overall dark. Embolus in <italic><tp:taxon-name><tp:taxon-name-part taxon-name-part-type="genus" reg="Latrodectus">L.</tp:taxon-name-part> <tp:taxon-name-part taxon-name-part-type="species" reg="lucacha">lucacha</tp:taxon-name-part></tp:taxon-name></italic> sp. nov. longer than that of either <italic><tp:taxon-name><tp:taxon-name-part taxon-name-part-type="genus" reg="Latrodectus">L.</tp:taxon-name-part> <tp:taxon-name-part taxon-name-part-type="species" reg="thoracicus">thoracicus</tp:taxon-name-part></tp:taxon-name></italic> or <italic><tp:taxon-name><tp:taxon-name-part taxon-name-part-type="genus" reg="Latrodectus">L.</tp:taxon-name-part> <tp:taxon-name-part taxon-name-part-type="species" reg="antheratus">antheratus</tp:taxon-name-part></tp:taxon-name></italic>, making ca 3 full spiral turns over retrolateral part of pedipalp (Fig. <xref ref-type="fig" rid="F7">7C</xref>) before making another nearly full turn over prolateral surface of pedipalp (Fig. <xref ref-type="fig" rid="F7">7A</xref>). In <italic><tp:taxon-name><tp:taxon-name-part taxon-name-part-type="genus" reg="Latrodectus">L.</tp:taxon-name-part> <tp:taxon-name-part taxon-name-part-type="species" reg="thoracicus">thoracicus</tp:taxon-name-part></tp:taxon-name></italic>, the embolus makes ca 2.5 spiral turns over the retrolateral part of the pedipalp before making another half turn over the prolateral surface; in <italic><tp:taxon-name><tp:taxon-name-part taxon-name-part-type="genus" reg="Latrodectus">L.</tp:taxon-name-part> <tp:taxon-name-part taxon-name-part-type="species" reg="antheratus">antheratus</tp:taxon-name-part></tp:taxon-name></italic>, the embolus is even shorter, making ca. 2 spiral turns over the retrolateral part of the pedipalp before continuing another partial turn.</p><fig id="F6" position="float" orientation="portrait"><object-id xmlns:xlink="http://www.w3.org/1999/xlink" content-type="doi" xlink:type="simple">10.3897/zookeys.1281.185973.figure6</object-id><object-id xmlns:xlink="http://www.w3.org/1999/xlink" content-type="arpha" xlink:type="simple">02CBAE39-F2F6-5CB3-AAEE-4BCFD8D004D7</object-id><label>Figure 6.</label><caption><p><italic><tp:taxon-name>
                    <tp:taxon-name-part taxon-name-part-type="genus" reg="Latrodectus">Latrodectus</tp:taxon-name-part> <tp:taxon-name-part taxon-name-part-type="species" reg="lucacha">lucacha</tp:taxon-name-part></tp:taxon-name></italic> Miller, Kratzer &amp; Griswold, sp. nov., from Socabaya, Arequipa, Peru (<abbrev xmlns:xlink="http://www.w3.org/1999/xlink" content-type="institution" xlink:title="Museo de Historia Natural" id="ABBRID0EF1AE" xlink:type="simple">MUSM</abbrev>-ENT 0519563), illustrations of adult male. <bold>A</bold>. Lateral; <bold>B</bold>. Dorsal; <bold>C</bold>. Ventral. Inset, silhouettes of female (gray) and male (black) showing relative size. Scale bar: 1.0 mm.</p></caption><graphic xmlns:xlink="http://www.w3.org/1999/xlink" xlink:href="zookeys-1281-049_article-185973__-g006.jpg" id="oo_1666683.jpg" position="float" orientation="portrait" xlink:type="simple"><uri content-type="original_file" xlink:type="simple">https://binary.pensoft.net/fig/1666683</uri></graphic></fig><fig id="F7" position="float" orientation="portrait"><object-id xmlns:xlink="http://www.w3.org/1999/xlink" content-type="doi" xlink:type="simple">10.3897/zookeys.1281.185973.figure7</object-id><object-id xmlns:xlink="http://www.w3.org/1999/xlink" content-type="arpha" xlink:type="simple">7A49DBE0-F949-5820-A92E-0D229618BB00</object-id><label>Figure 7.</label><caption><p><italic><tp:taxon-name>
                    <tp:taxon-name-part taxon-name-part-type="genus" reg="Latrodectus">Latrodectus</tp:taxon-name-part> <tp:taxon-name-part taxon-name-part-type="species" reg="lucacha">lucacha</tp:taxon-name-part></tp:taxon-name></italic> Miller, Kratzer &amp; Griswold, sp. nov., from Socabaya, Arequipa, Peru (<abbrev xmlns:xlink="http://www.w3.org/1999/xlink" content-type="institution" xlink:title="Museo de Historia Natural" id="ABBRID0EG2AE" xlink:type="simple">MUSM</abbrev>-ENT 0519563), left male pedipalp. <bold>A</bold>. Prolateral; <bold>B</bold>. Ventral; <bold>C</bold>. Retrolateral; <bold>D</bold>. Dorsal. Abbreviations: C conductor, E embolus, S subtegulum, T tegulum, <abbrev xmlns:xlink="http://www.w3.org/1999/xlink" xlink:title="tegular apophyses 1" id="ABBRID0ET2AE" xlink:type="simple">TA1</abbrev> tegular apophysis 1, <abbrev xmlns:xlink="http://www.w3.org/1999/xlink" xlink:title="tegular apophyses 2" id="ABBRID0EX2AE" xlink:type="simple">TA2</abbrev> tegular apophysis 2. Scale bars: 0.2 mm.</p></caption><graphic xmlns:xlink="http://www.w3.org/1999/xlink" xlink:href="zookeys-1281-049_article-185973__-g007.jpg" id="oo_1666684.jpg" position="float" orientation="portrait" xlink:type="simple"><uri content-type="original_file" xlink:type="simple">https://binary.pensoft.net/fig/1666684</uri></graphic></fig><p>Egg case small (around 7–10 mm diameter), white, spherical, moderately woolly, lacking ornamentation (Fig. <xref ref-type="fig" rid="F1">1A, B</xref>). It resembles that of <italic><tp:taxon-name><tp:taxon-name-part taxon-name-part-type="genus" reg="Latrodectus">L.</tp:taxon-name-part> <tp:taxon-name-part taxon-name-part-type="species" reg="antheratus">antheratus</tp:taxon-name-part></tp:taxon-name></italic>, which is in about the same size range but tends towards a more pyriform shape. Unlike the spherical to pyriform egg cases of <italic><tp:taxon-name><tp:taxon-name-part taxon-name-part-type="genus" reg="Latrodectus">L.</tp:taxon-name-part> <tp:taxon-name-part taxon-name-part-type="species" reg="geographicus">geographicus</tp:taxon-name-part></tp:taxon-name></italic> (around 6–10 mm), it lacks pompoms loosely attached to the surface that can be lost when handled (<xref ref-type="bibr" rid="B1">Abalos 1962</xref>: fig. 3). It is smaller than that of <italic><tp:taxon-name><tp:taxon-name-part taxon-name-part-type="genus" reg="Latrodectus">L.</tp:taxon-name-part> <tp:taxon-name-part taxon-name-part-type="species" reg="thoracicus">thoracicus</tp:taxon-name-part></tp:taxon-name></italic>, which is reported to be as large as 21 mm (<xref ref-type="bibr" rid="B1">Abalos 1962</xref>: fig. 4) although the ones we observed directly were around 12 mm; <italic><tp:taxon-name><tp:taxon-name-part taxon-name-part-type="genus" reg="Latrodectus">L.</tp:taxon-name-part> <tp:taxon-name-part taxon-name-part-type="species" reg="quartus">quartus</tp:taxon-name-part></tp:taxon-name></italic> is also reported to be quite large and woolly, not exceeding 17 mm (<xref ref-type="bibr" rid="B2">Abalos 1980</xref>) although the ones we observed were around 12 mm. We did not examine egg cases of <italic><tp:taxon-name><tp:taxon-name-part taxon-name-part-type="genus" reg="Latrodectus">L.</tp:taxon-name-part> <tp:taxon-name-part taxon-name-part-type="species" reg="diaguita">diaguita</tp:taxon-name-part></tp:taxon-name></italic>, but they are reported to be quite large (ca. 22 mm) and yellow (<xref ref-type="bibr" rid="B2">Abalos 1980</xref>).</p></tp:treatment-sec><tp:treatment-sec sec-type="Description" id="SECID0EK5AE"><title>Description.</title><p><bold><italic>Female</italic></bold> (holotype from Pachacayo, Junin, Peru): total length 8.1, carapace length 3.3, carapace width 3.1, leg I length 17.0 (femur 5.1, patella 1.6, tibia 3.8, metatarsus 4.9, tarsus 1.6), carapace, sternum, chelicerae and legs all dark brown to black with subtle variation in intensity (Fig. <xref ref-type="fig" rid="F5">5</xref>). Legs without clear stripes or annulations. Opisthosoma setae mostly long and uniform in length (Fig. <xref ref-type="fig" rid="F3">3D</xref>). Opisthosoma black with longitudinal red stripe running from just above spinnerets towards middorsal region (Figs <xref ref-type="fig" rid="F4">4</xref>, <xref ref-type="fig" rid="F5">5B</xref>). Red ventral opisthosomal marking between epigastric furrow and spinnerets, roughly box-like with distinct lateral notches anterior to centerline (Figs <xref ref-type="fig" rid="F3">3A</xref>, <xref ref-type="fig" rid="F5">5D</xref>).</p><p>Epigynum: atrium distinct (Fig. <xref ref-type="fig" rid="F3">3C</xref>). Spermathecae dumbbell-shaped with swollen anterior and posterior lobes connected by a thinner region. Posterior lobes nearly touching, anterior lobes diverging. Copulatory ducts make three loops lateral to the spermathecae, then an arc to the atrium between spermathecae (Figs <xref ref-type="fig" rid="F2">2D</xref>, <xref ref-type="fig" rid="F3">3D–F</xref>).</p><p><bold><italic>Male</italic></bold> (from Pantanos de Villa Om, Lima, Peru): total length 2.8, carapace length 1.2, carapace width 1.1, leg I length 8.3 (femur 2.2, patella 0.6, tibia 2.0, metatarsus 2.4, tarsus 1.1), carapace, sternum, and chelicerae dark brown with some lighter and darker patches (Fig. <xref ref-type="fig" rid="F2">2A–C</xref>, <xref ref-type="fig" rid="F6">6</xref>). Basal leg part of legs mostly dark brown, with proximal halves of tibiae, metatarsi and tarsi light tan. Dorsal surface of opisthosoma mostly white, ventral surface darker with marking between epigastric furrow and spinnerets somewhat box-like with distinct lateral notches anterior to centerline.</p><p>Pedipalp: subtegulum (S) smooth, mostly occupied by fundus of sperm duct, attached to cymbium via membranous basal haematodocha. Tegulum (T) conducts sperm duct to embolus. Two tegular apophyses (<abbrev xmlns:xlink="http://www.w3.org/1999/xlink" xlink:title="tegular apophyses 1" id="ABBRID0ENAAG" xlink:type="simple">TA1</abbrev> and <abbrev xmlns:xlink="http://www.w3.org/1999/xlink" xlink:title="tegular apophyses 2" id="ABBRID0ERAAG" xlink:type="simple">TA2</abbrev>) and a flexible conductor (C) arise from tegulum (T); <abbrev xmlns:xlink="http://www.w3.org/1999/xlink" xlink:title="tegular apophyses 1" id="ABBRID0EVAAG" xlink:type="simple">TA1</abbrev> projects dorsally from near middle of tegulum; <abbrev xmlns:xlink="http://www.w3.org/1999/xlink" xlink:title="tegular apophyses 2" id="ABBRID0EZAAG" xlink:type="simple">TA2</abbrev> arises distal to <abbrev xmlns:xlink="http://www.w3.org/1999/xlink" xlink:title="tegular apophyses 1" id="ABBRID0E4AAG" xlink:type="simple">TA1</abbrev>, projects distally with rough texture and serrated margins; conductor distinctly swollen distally, shape resembling a bird head (Fig. <xref ref-type="fig" rid="F7">7</xref>). Embolus (E) with membranous connection to tegulum, with median notch at origin, relatively thick, makes three spiral loops around retrolateral face of bulb, then runs to prolateral face where it makes nearly one spiral loop. Dentiform projection indicating embolic break point visible approaching embolic tip.</p></tp:treatment-sec><tp:treatment-sec sec-type="Variation (6♀/2♂)" id="SECID0EFBAG"><title>Variation (6♀/2♂).</title><p>Total length 7.5–9.9/2.8–3.3; carapace length 2.9–3.6/1.2; carapace width 2.9–3.2/1.0–1.1. Longitudinal red stripe on opisthosoma of female variable in length running from just above spinnerets towards middorsal region (Figs <xref ref-type="fig" rid="F4">4</xref>, <xref ref-type="fig" rid="F5">5B</xref>). Stripe distinctly uneven in width and may run nearly the entire posterior surface of the opisthosoma or be quite short and restricted to area near spinnerets; anterior part of stripe may have a more or less triangular head; sometimes with separate curved transverse stripe, thickest near dorsal center of opisthosoma and tapered towards lateral surface.</p></tp:treatment-sec><tp:treatment-sec sec-type="Distribution" id="SECID0ETBAG"><title>Distribution.</title><p>Western Andean slopes and intermontane valleys of Ecuador, Peru, Bolivia, and northern Chile between approximately 200–1500 m elevation with warm mean annual temperatures and moderate precipitation (Figs <xref ref-type="fig" rid="F8">8</xref>, <xref ref-type="fig" rid="S2">S2</xref>).</p><fig id="F8" position="float" orientation="portrait"><object-id xmlns:xlink="http://www.w3.org/1999/xlink" content-type="doi" xlink:type="simple">10.3897/zookeys.1281.185973.figure8</object-id><object-id xmlns:xlink="http://www.w3.org/1999/xlink" content-type="arpha" xlink:type="simple">D9101EB2-DE2D-5ABE-B781-0678DA732140</object-id><label>Figure 8.</label><caption><p>Map of northern South America showing distribution of <italic><tp:taxon-name><tp:taxon-name-part taxon-name-part-type="genus" reg="Latrodectus">Latrodectus</tp:taxon-name-part> <tp:taxon-name-part taxon-name-part-type="species" reg="lucacha">lucacha</tp:taxon-name-part></tp:taxon-name></italic> Miller, Kratzer &amp; Griswold, sp. nov. Specimen records indicated by red triangle, or yellow star for the type locality; records inferred from iNaturalist indicated by red circles; species-distribution model based on all records indicates occurrence probability.</p></caption><graphic xmlns:xlink="http://www.w3.org/1999/xlink" xlink:href="zookeys-1281-049_article-185973__-g008.jpg" id="oo_1666685.jpg" position="float" orientation="portrait" xlink:type="simple"><uri content-type="original_file" xlink:type="simple">https://binary.pensoft.net/fig/1666685</uri></graphic></fig></tp:treatment-sec><tp:treatment-sec sec-type="DNA barcode" id="SECID0EUCAG"><title>DNA barcode.</title><p>We obtained DNA barcode sequences from the holotype and seven other specimens. Most sequences were 649 bases with two a bit shorter at the 3' end. Barcode sequences are 96.6% identical, with variation detected at 22 positions. Process IDs (the unique record identifier for the Barcode of Life Data Systems) are <ext-link xmlns:xlink="http://www.w3.org/1999/xlink" xlink:type="simple" xlink:href="https://portal.boldsystems.org/result?query=AWSLL001-26%5Bids%5D" ext-link-type="uri">AWSLL001-26</ext-link>–<ext-link xmlns:xlink="http://www.w3.org/1999/xlink" xlink:type="simple" xlink:href="https://portal.boldsystems.org/result?query=AWSLL008-26%5Bids%5D" ext-link-type="uri">AWSLL008-26</ext-link> and are associated with specific records in the material examined section.</p></tp:treatment-sec><tp:treatment-sec><!--Section generated to contain objects referenced in tp:taxon-treatment.--><fig id="F1" position="float" orientation="portrait"><object-id xmlns:xlink="http://www.w3.org/1999/xlink" content-type="doi" xlink:type="simple">10.3897/zookeys.1281.185973.figure1</object-id><object-id xmlns:xlink="http://www.w3.org/1999/xlink" content-type="arpha" xlink:type="simple">2039F3C4-C3CD-5120-A406-C16F3FB4A989</object-id><label>Figure 1.</label><caption><p>Observations of <italic><tp:taxon-name><tp:taxon-name-part taxon-name-part-type="genus" reg="Latrodectus">Latrodectus</tp:taxon-name-part> <tp:taxon-name-part taxon-name-part-type="species" reg="lucacha">lucacha</tp:taxon-name-part></tp:taxon-name></italic> Miller, Kratzer &amp; Griswold, sp. nov., from iNaturalist. <bold>A</bold>. Female, male and egg case, from Arica, Arica y Parinacota, Chile; <ext-link xmlns:xlink="http://www.w3.org/1999/xlink" xlink:type="simple" xlink:href="https://www.inaturalist.org/observations/61855205" ext-link-type="uri">https://www.inaturalist.org/observations/61855205</ext-link> (by ferru, CC-BY-NC); <bold>B</bold>. Female with two egg cases, note parasitoid wasps on egg case, from Nabón, Azuay, Ecuador; <ext-link xmlns:xlink="http://www.w3.org/1999/xlink" xlink:type="simple" xlink:href="https://www.inaturalist.org/observations/183846604" ext-link-type="uri">https://www.inaturalist.org/observations/183846604</ext-link> (by kabirbosques, CC-BY); <bold>C</bold>. Female feeding on a beetle, from Lima, Peru; <ext-link xmlns:xlink="http://www.w3.org/1999/xlink" xlink:type="simple" xlink:href="https://www.inaturalist.org/observations/66898772" ext-link-type="uri">https://www.inaturalist.org/observations/66898772</ext-link> (by ruthgo, CC0); <bold>D</bold>. Female feeding on a damselfly, from Lima, Peru; <ext-link xmlns:xlink="http://www.w3.org/1999/xlink" xlink:type="simple" xlink:href="https://www.inaturalist.org/observations/171632844" ext-link-type="uri">https://www.inaturalist.org/observations/171632844</ext-link> (by Mathieu_fr, CC-BY-NC).</p></caption><graphic xmlns:xlink="http://www.w3.org/1999/xlink" xlink:href="zookeys-1281-049_article-185973__-g001.jpg" id="oo_1666678.jpg" position="float" orientation="portrait" xlink:type="simple"><uri content-type="original_file" xlink:type="simple">https://binary.pensoft.net/fig/1666678</uri></graphic></fig><supplementary-material xmlns:xlink="http://www.w3.org/1999/xlink" id="S2" position="float" orientation="portrait" xlink:type="simple"><object-id content-type="doi" xlink:type="simple">10.3897/zookeys.1281.185973.suppl2</object-id><object-id content-type="arpha" xlink:type="simple">9BC92093-0CBC-5DBB-B4E4-38B8229D8DE5</object-id><label>Supplementary material 2</label><caption><p>Supplementary figure S2</p></caption><statement content-type="dataType"><label>Data type</label><p>pdf</p></statement><statement content-type="notes"><label>Explanation note</label><p>Species distribution model mean occurrence probability and standard deviation.</p></statement><media xlink:href="zookeys-1281-049_article-185973__-s002.pdf" mimetype="application" mime-subtype="pdf" position="float" orientation="portrait" id="oo_1666687.pdf" xlink:type="simple"><uri content-type="original_file" xlink:type="simple">https://binary.pensoft.net/file/1666687</uri></media><permissions><license xlink:type="simple"><license-p>This dataset is made available under the Open Database License (<ext-link ext-link-type="uri" xlink:href="http://opendatacommons.org/licenses/odbl/1.0/" xlink:type="simple">http://opendatacommons.org/licenses/odbl/1.0/</ext-link>). The Open Database License (ODbL) is a license agreement intended to allow users to freely share, modify, and use this Dataset while maintaining this same freedom for others, provided that the original source and author(s) are credited.</license-p></license></permissions><attrib specific-use="authors"> Miller Jeremy, Kratzer Chris Alice, Griswold Charles</attrib></supplementary-material></tp:treatment-sec><ref-list><ref id="B27"><mixed-citation xmlns:xlink="http://www.w3.org/1999/xlink" xlink:type="simple">Pickard-Cambridge FO (1902) On the spiders of the genus <italic><tp:taxon-name><tp:taxon-name-part taxon-name-part-type="genus">Latrodectus</tp:taxon-name-part></tp:taxon-name></italic>, Walckenaer. Proceedings of the Zoological Society of London 1902: 247–261.</mixed-citation></ref><ref id="B22"><mixed-citation xmlns:xlink="http://www.w3.org/1999/xlink" xlink:type="simple">Maguiña Vargas C, Figueroa Vásquez V, Pulcha Ugarte R (2017) Actualización sobre manejo de araneismo en Perú. La Revista Médica Herediana 28: 200–207.</mixed-citation></ref><ref id="B2"><mixed-citation xmlns:xlink="http://www.w3.org/1999/xlink" xlink:type="simple">Abalos JW (1980) Las arañas del género <italic><tp:taxon-name><tp:taxon-name-part taxon-name-part-type="genus">Latrodectus</tp:taxon-name-part></tp:taxon-name></italic> en la Argentina. Obra del Centenario del Museo de La Plata 6: 29–51.</mixed-citation></ref><ref id="B30"><mixed-citation xmlns:xlink="http://www.w3.org/1999/xlink" xlink:type="simple">Rueda A, Lozano D, Muñoz-Charry V, Velásquez-Vélez MI, Amézquita A, Parra D, Realpe E (2021) Phylogeny of the genus <italic><tp:taxon-name><tp:taxon-name-part taxon-name-part-type="genus">Latrodectus</tp:taxon-name-part></tp:taxon-name></italic> (<tp:taxon-name><tp:taxon-name-part taxon-name-part-type="order">Araneae</tp:taxon-name-part></tp:taxon-name>: <tp:taxon-name><tp:taxon-name-part taxon-name-part-type="family">Theridiidae</tp:taxon-name-part></tp:taxon-name>) and two new species from the dry forests in the Magdalena Valley – Colombia. Species 22: 243–265.</mixed-citation></ref><ref id="B1"><mixed-citation xmlns:xlink="http://www.w3.org/1999/xlink" xlink:type="simple">Abalos JW (1962) The egg-sac in the identification of species of <italic><tp:taxon-name><tp:taxon-name-part taxon-name-part-type="genus">Latrodectus</tp:taxon-name-part></tp:taxon-name></italic> (black-widow spiders). Psyche 69: 268–270. <ext-link xlink:type="simple" xlink:href="10.1155/1962/36967" ext-link-type="doi">https://doi.org/10.1155/1962/36967</ext-link></mixed-citation></ref></ref-list></tp:taxon-treatment>
