# Supplementary material for: Description of a new Andean species of widow spider (Araneae, Theridiidae, Latrodectus)
Source: Zookeys. 2026 Jun 2;1281:49–67. doi: 10.3897/zookeys.1281.185973 (PMC13250612; doi:10.3897/zookeys.1281.185973)
Supplement: Supplementary material 3 — Supplementary table S1 [file zookeys-1281-049_article-185973__-s003.xlsx]

## Sheet: Curated Data
Genus	Species	Sex	Instar (approx.)	Egg Sac	Dorsal	Ventral	Ecology Notes	Observation ID	URL	Longitude	Latitude	Positional Accuracy [m]	State	Country	Observer Name	Username	Credit	Oservation License	Observation Date
Latrodectus	lucacha sp. nov.	female	7-8		X			107594402	https://www.inaturalist.org/observations/107594402	-79.9683	-6.7572		Lambayeque	Peru	Roger G. Barboza Castro	rogerbarbz	Roger G. Barboza Castro (rogerbarbz)	CC-BY-NC	2022-02-27
Latrodectus	lucacha sp. nov.	female	5-6		X			107683704	https://www.inaturalist.org/observations/107683704	-79.9683	-6.75719		Lambayeque	Peru	Roger G. Barboza Castro	rogerbarbz	Roger G. Barboza Castro (rogerbarbz)	CC-BY-NC	2022-02-27
Latrodectus	lucacha sp. nov.	female	7-8			X		143182971	https://www.inaturalist.org/observations/143182971	-79.8903	-6.89622	2153	Lambayeque	Peru	Jim Moore (Maryland)	jimmoore	Jim Moore (Maryland) (jimmoore)	CC-BY-NC	2022-11-01
Latrodectus	lucacha sp. nov.	female	7-8		X			9594980	https://www.inaturalist.org/observations/9594980	-79.3446	-3.37703	2929	Loja	Ecuador	Felix Fleck	flecksy	Felix Fleck (flecksy)	CC-BY-NC	2015-09-07
Latrodectus	lucacha sp. nov.	female	7-8		X			142965367	https://www.inaturalist.org/observations/142965367	-79.3402	-4.19829	9	Loja	Ecuador		blackmambafive	[anonymous] (blackmambafive)	CC-BY-NC	2022-11-26
Latrodectus	lucacha sp. nov.	female	7-8	X	X		Parasitoid	183846638	https://www.inaturalist.org/observations/183846638	-79.2931	-3.43567	3	Azuay	Ecuador	Kabir Montesinos	kabirbosques	Kabir Montesinos (kabirbosques)	CC-BY	2023-09-16
Latrodectus	lucacha sp. nov.	female	7-8	X	X		Parasitoid	183846604	https://www.inaturalist.org/observations/183846604	-79.2931	-3.43571	3	Azuay	Ecuador	Kabir Montesinos	kabirbosques	Kabir Montesinos (kabirbosques)	CC-BY	2023-09-16
Latrodectus	lucacha sp. nov.	female	7-8		X			68025758	https://www.inaturalist.org/observations/68025758	-78.8001	-2.86175	5	Azuay	Ecuador		bruno_timbe-borja	[anonymous] (bruno_timbe-borja)	CC-BY-NC	2015-12-24
Latrodectus	lucacha sp. nov.	female	7-8		X			64610730	https://www.inaturalist.org/observations/64610730	-78.6833	-1.28294	371	Tungurahua	Ecuador		danna0311ja	[anonymous] (danna0311ja)	CC-BY-NC	2020-11-10
Latrodectus	lucacha sp. nov.	female	7-8	X	X			70101777	https://www.inaturalist.org/observations/70101777	-78.6824	-1.27776		Tungurahua	Ecuador	Julio Vela	jufnarof	Julio Vela (jufnarof)	CC-BY-NC	2021-02-24
Latrodectus	lucacha sp. nov.	female	7-8		X			243398195	https://www.inaturalist.org/observations/243398195	-78.6654	-0.7521		Cotopaxi	Ecuador	Marcelo Amores Palma	marceloamores	Marcelo Amores Palma (marceloamores)	CC-BY-NC	2024-09-22
Latrodectus	lucacha sp. nov.	female	7-8		X			233399692	https://www.inaturalist.org/observations/233399692	-78.6589	-1.66502	6934	Chimborazo	Ecuador		angel7_david	[anonymous] (angel7_david)	CC-BY-NC	2024-07-18
Latrodectus	lucacha sp. nov.	female	7-8		X			260389576	https://www.inaturalist.org/observations/260389576	-78.6411	-1.68435	117	Chimborazo	Ecuador		luis-quevedo	[anonymous] (luis-quevedo)	CC-BY-NC	2025-02-02
Latrodectus	lucacha sp. nov.	female	5-6		X			175314116	https://www.inaturalist.org/observations/175314116	-78.6384	-1.75338	977	Chimborazo	Ecuador	Vanessa Quintana	vanessaquintana	Vanessa Quintana (vanessaquintana)	CC-BY-NC	2023-07-17
Latrodectus	lucacha sp. nov.	female	7-8		X			167587246	https://www.inaturalist.org/observations/167587246	-78.629	-1.75148	2	Chimborazo	Ecuador		adrian2002	[anonymous] (adrian2002)	CC-BY-NC	2023-06-15
Latrodectus	lucacha sp. nov.	female	7-8	X	X			261548642	https://www.inaturalist.org/observations/261548642	-78.629	-1.75152	123	Chimborazo	Ecuador		carlos_herrerat	[anonymous] (carlos_herrerat)	CC-BY-NC	2025-02-13
Latrodectus	lucacha sp. nov.	female	7-8		X			170455852	https://www.inaturalist.org/observations/170455852	-78.6288	-1.75153	10	Chimborazo	Ecuador		carlosjaramillo777	[anonymous] (carlosjaramillo777)	CC-BY-NC	2023-06-29
Latrodectus	lucacha sp. nov.	female	7-8			X		167254502	https://www.inaturalist.org/observations/167254502	-78.6288	-1.75155	4	Chimborazo	Ecuador		diana-giselle	[anonymous] (diana-giselle)	CC-BY-NC	2023-06-13
Latrodectus	lucacha sp. nov.	female	7-8		X			232563750	https://www.inaturalist.org/observations/232563750	-78.6267	-1.75048	205	Chimborazo	Ecuador	Angel David	angel7_	Angel David (angel7_)	CC-BY-NC	2023-06-15
Latrodectus	lucacha sp. nov.	female	7-8			X		200766557	https://www.inaturalist.org/observations/200766557	-78.6147	-1.753	31	Chimborazo	Ecuador	Vanessa Quintana	vanessaquintana	Vanessa Quintana (vanessaquintana)	CC-BY-NC	2024-02-28
Latrodectus	lucacha sp. nov.	female	5-6		X			84173763	https://www.inaturalist.org/observations/84173763	-78.6113	-1.2325	209	Tungurahua	Ecuador	David Díaz	daviddiaz007	David Díaz (daviddiaz007)	CC-BY-NC	2020-12-23
Latrodectus	lucacha sp. nov.	female	7-8		X			84173764	https://www.inaturalist.org/observations/84173764	-78.6113	-1.2325	209	Tungurahua	Ecuador	David Díaz	daviddiaz007	David Díaz (daviddiaz007)	CC-BY-NC	2021-06-23
Latrodectus	lucacha sp. nov.	female	7-8		X			99310428	https://www.inaturalist.org/observations/99310428	-78.6013	-0.854042	5	Cotopaxi	Ecuador		moviedoe	[anonymous] (moviedoe)	CC-BY-NC	2016-03-15
Latrodectus	lucacha sp. nov.	female	7-8		X			101356151	https://www.inaturalist.org/observations/101356151	-78.592	-1.33011	1414	Tungurahua	Ecuador		audelio_e	[anonymous] (audelio_e)	CC-BY-NC	2021-11-17
Latrodectus	lucacha sp. nov.	female	7-8		X			102326376	https://www.inaturalist.org/observations/102326376	-78.5907	-1.04219	2153	Cotopaxi	Ecuador	Nataly Guisñan	nataly1601	Nataly Guisñan (nataly1601)	CC-BY-NC	2021-12-01
Latrodectus	lucacha sp. nov.	female	7-8		X			117010139	https://www.inaturalist.org/observations/117010139	-78.5902	-1.12698	562	Tungurahua	Ecuador	Esteban Poveda	quilicotriste	Esteban Poveda (quilicotriste)	CC-BY	2022-05-02
Latrodectus	lucacha sp. nov.	female	7-8		X			157249839	https://www.inaturalist.org/observations/157249839	-78.5084	-7.17689		Cajamarca	Peru	Sofia	sofia_velizr	Sofia (sofia_velizr)	CC-BY-NC	2023-04-22
Latrodectus	lucacha sp. nov.	female	7-8		X	X		63898156	https://www.inaturalist.org/observations/63898156	-78.4896	-0.128167	238	Pichincha	Ecuador	Sofía Muñoz-Tobar	simunoz	Sofía Muñoz-Tobar (simunoz)	CC-BY-NC	2020-10-31
Latrodectus	lucacha sp. nov.	female	7-8		X			63860259	https://www.inaturalist.org/observations/63860259	-78.4794	0.017549	200	Pichincha	Ecuador	Oswaldo Catota	uemm-oswaldo	Oswaldo Catota (uemm-oswaldo)	CC-BY-NC	2020-10-25
Latrodectus	lucacha sp. nov.	female	7-8			X		187562196	https://www.inaturalist.org/observations/187562196	-78.4785	-0.191029	9	Pichincha	Ecuador	Matheo	matheo1gonzalez	Matheo (matheo1gonzalez)	CC-BY-NC	2023-10-13
Latrodectus	lucacha sp. nov.	female	7-8		X			65955185	https://www.inaturalist.org/observations/65955185	-78.4581	-0.012275	26	Pichincha	Ecuador		martinz3003	[anonymous] (martinz3003)	CC-BY-NC	2020-12-01
Latrodectus	lucacha sp. nov.	female	7-8		X			158288827	https://www.inaturalist.org/observations/158288827	-78.457	-0.001895		Pichincha	Ecuador	Miguel Clavijo	miguel-uemm	Miguel Clavijo (miguel-uemm)	CC-BY-NC	2023-04-30
Latrodectus	lucacha sp. nov.	female	7-8	X	X		Predation	68036542	https://www.inaturalist.org/observations/68036542	-78.4513	-0.00333628		Pichincha	Ecuador	Cinthya Karina Quilumba Tivan	uemm-cinthya	Cinthya Karina Quilumba Tivan (uemm-cinthya)	CC-BY-NC	2021-01-06
Latrodectus	lucacha sp. nov.	female	7-8		X			46759459	https://www.inaturalist.org/observations/46759459	-78.4482	-0.202861	5	Pichincha	Ecuador		juanisaza	[anonymous] (juanisaza)	CC-BY-NC	2020-05-21
Latrodectus	lucacha sp. nov.	female	7-8		X	X		34219160	https://www.inaturalist.org/observations/34219160	-78.4434	-0.141862	1719	Pichincha	Ecuador	Alexandra Buri	aleburi	Alexandra Buri (aleburi)	CC0	2019-10-11
Latrodectus	lucacha sp. nov.	female	7-8	X	X		Predation	10754298	https://www.inaturalist.org/observations/10754298	-78.4328	-0.339054	1835	Pichincha	Ecuador	L. Vivar.	kantoborgy	L. Vivar. (kantoborgy)	CC-BY-NC	2018-01-28
Latrodectus	lucacha sp. nov.	female	7-8		X			21490842	https://www.inaturalist.org/observations/21490842	-78.43	-0.198889		Pichincha	Ecuador	María Sol Salazar	mariasolsalazar8	María Sol Salazar (mariasolsalazar8)	CC-BY-NC	2019-03-22
Latrodectus	lucacha sp. nov.	female	7-8		X			28484439	https://www.inaturalist.org/observations/28484439	-78.4294	-0.202247	15	Pichincha	Ecuador	David Torres	dawicho	David Torres (dawicho)	CC-BY-NC	2019-03-22
Latrodectus	lucacha sp. nov.	female	7-8			X		22593018	https://www.inaturalist.org/observations/22593018	-78.4293	-0.202122	5	Pichincha	Ecuador		maemiliaescobar	[anonymous] (maemiliaescobar)	CC-BY-NC	2019-03-22
Latrodectus	lucacha sp. nov.	female	7-8		X	X		23305242	https://www.inaturalist.org/observations/23305242	-78.4293	-0.202086		Pichincha	Ecuador		ma_izurieta	[anonymous] (ma_izurieta)	CC-BY-NC	2019-03-22
Latrodectus	lucacha sp. nov.	female	7-8		X			22066847	https://www.inaturalist.org/observations/22066847	-78.4292	-0.201845	165	Pichincha	Ecuador		paoflores	[anonymous] (paoflores)	CC-BY-NC	2019-03-22
Latrodectus	lucacha sp. nov.	female	7-8		X			210844939	https://www.inaturalist.org/observations/210844939	-78.4245	-0.0552577		Pichincha	Ecuador		viviannayeli	[anonymous] (viviannayeli)	CC-BY-NC	2024-04-28
Latrodectus	lucacha sp. nov.	female	7-8		X			66554374	https://www.inaturalist.org/observations/66554374	-78.4234	-0.0634346	211	Pichincha	Ecuador	Yessenia Santillan	yesssantillan	Yessenia Santillan (yesssantillan)	CC-BY-NC	2020-11-01
Latrodectus	lucacha sp. nov.	female	7-8			X		45835744	https://www.inaturalist.org/observations/45835744	-78.4144	-1.2699	3742	Tungurahua	Ecuador		ursulafreire	[anonymous] (ursulafreire)	CC-BY-NC	2020-05-13
Latrodectus	lucacha sp. nov.	female	7-8	X	X			149297324	https://www.inaturalist.org/observations/149297324	-78.3959	-0.284325	5	Pichincha	Ecuador		gonzalonazati	[anonymous] (gonzalonazati)	CC-BY-NC	2023-02-20
Latrodectus	lucacha sp. nov.	female	7-8		X		Predation	40223992	https://www.inaturalist.org/observations/40223992	-78.3929	-7.21267	314	Cajamarca	Peru	John G. Phillips	johngsalamander	John G. Phillips (johngsalamander)	CC-BY-NC	2019-05-22
Latrodectus	lucacha sp. nov.	female	7-8			X		166372364	https://www.inaturalist.org/observations/166372364	-78.392	-0.277459	122	Pichincha	Ecuador		jcosongo	[anonymous] (jcosongo)	CC-BY-NC	2023-06-03
Latrodectus	lucacha sp. nov.	female	7-8			X		270026954	https://www.inaturalist.org/observations/270026954	-78.3814	-0.270737	4	Pichincha	Ecuador	Ange Gualotuña	angelica_gp	Ange Gualotuña (angelica_gp)	CC-BY-NC	2025-04-12
Latrodectus	lucacha sp. nov.	female	7-8		X			247685704	https://www.inaturalist.org/observations/247685704	-78.381	-0.277671	135	Pichincha	Ecuador	Ange Gualotuña	angelica_gp	Ange Gualotuña (angelica_gp)	CC-BY-NC	2024-10-13
Latrodectus	lucacha sp. nov.	female	7-8		X	X		247686234	https://www.inaturalist.org/observations/247686234	-78.381	-0.277671	135	Pichincha	Ecuador	Ange Gualotuña	angelica_gp	Ange Gualotuña (angelica_gp)	CC-BY-NC	2024-10-13
Latrodectus	lucacha sp. nov.	female	7-8		X			142455616	https://www.inaturalist.org/observations/142455616	-78.3758	0.00208307	257	Pichincha	Ecuador	Daniel Giraldo	danielgiraldov	Daniel Giraldo (danielgiraldov)	CC-BY-NC	2022-11-16
Latrodectus	lucacha sp. nov.	female	7-8			X		192957461	https://www.inaturalist.org/observations/192957461	-78.3592	-8.44763	6	La Libertad	Peru	Floro Ortiz Contreras	floroortizcontreras	Floro Ortiz Contreras (floroortizcontreras)	CC-BY	2023-12-03
Latrodectus	lucacha sp. nov.	female	7-8		X			83356263	https://www.inaturalist.org/observations/83356263	-78.3472	0.0489013	195	Pichincha	Ecuador	Alejandro Alfredo Aguirre	aaaguirre	Alejandro Alfredo Aguirre (aaaguirre)	CC-BY	2021-06-16
Latrodectus	lucacha sp. nov.	female	7-8			X	Predation	82157223	https://www.inaturalist.org/observations/82157223	-78.3388	0.0564186	19	Pichincha	Ecuador		frankerick	[anonymous] (frankerick)	CC-BY-NC	2021-06-07
Latrodectus	lucacha sp. nov.	female	7-8		X			69508175	https://www.inaturalist.org/observations/69508175	-78.2334	0.0214435	19	Pichincha	Ecuador	Carlos Durán Gabela	cfdvg	Carlos Durán Gabela (cfdvg)	CC-BY-NC	2021-02-13
Latrodectus	lucacha sp. nov.	female	7-8		X			72937475	https://www.inaturalist.org/observations/72937475	-78.1041	-6.94334	27	Cajamarca	Peru	Marcos Moisés Sánchez	marcos_moises	Marcos Moisés Sánchez (marcos_moises)	CC-BY-NC	2021-02-22
Latrodectus	lucacha sp. nov.	female	7-8		X			192950218	https://www.inaturalist.org/observations/192950218	-78.0607	-8.33706		Ancash	Peru	Floro Ortiz Contreras	floroortizcontreras	Floro Ortiz Contreras (floroortizcontreras)	CC-BY	2023-12-03
Latrodectus	lucacha sp. nov.	female	7-8		X			75264679	https://www.inaturalist.org/observations/75264679	-77.8147	-9.05535	81	Ancash	Peru	Jorge Ubillas	jorgeubillas	Jorge Ubillas (jorgeubillas)	CC-BY-NC	2020-12-30
Latrodectus	lucacha sp. nov.	female	5-6		X			58998483	https://www.inaturalist.org/observations/58998483	-77.8147	-9.03848	20	Ancash	Peru	Antonio Chávez S.S.	antoniochavezss	Antonio Chávez S.S. (antoniochavezss)	CC-BY-NC	2018-03-22
Latrodectus	lucacha sp. nov.	female	5-6		X			166752132	https://www.inaturalist.org/observations/166752132	-77.172	-11.7989	15	Lima Province	Peru		ialvarado78	[anonymous] (ialvarado78)	CC-BY-NC	2023-02-15
Latrodectus	lucacha sp. nov.	female	5-6			X	Predation	171632844	https://www.inaturalist.org/observations/171632844	-77.1524	-11.876	477	Callao	Peru		mathieu_fr	[anonymous] (mathieu_fr)	CC-BY-NC	2015-07-30
Latrodectus	lucacha sp. nov.	female	7-8		X			176517809	https://www.inaturalist.org/observations/176517809	-77.0815	-12.0939		Lima Province	Peru		jocean	[anonymous] (jocean)	CC-BY-NC	2023-08-02
Latrodectus	lucacha sp. nov.	female	5-6		X			90474390	https://www.inaturalist.org/observations/90474390	-76.9903	-12.2165	1213	Lima Province	Peru	David F. Belmonte	davidfbelmonte	David F. Belmonte (davidfbelmonte)	CC-BY-NC	2021-08-07
Latrodectus	lucacha sp. nov.	female	5-6		X			222080716	https://www.inaturalist.org/observations/222080716	-76.9895	-12.2212	351	Lima Province	Peru		pantanos_de_villa-prohvilla	[anonymous] (pantanos_de_villa-prohvilla)	CC-BY-NC	2024-06-11
Latrodectus	lucacha sp. nov.	female	5-6		X			106288652	https://www.inaturalist.org/observations/106288652	-76.9864	-12.2234		Lima Province	Peru	Jorge Ubillas	jorgeubillas	Jorge Ubillas (jorgeubillas)	CC-BY-NC	2022-02-06
Latrodectus	lucacha sp. nov.	female	7-8		X		Predation	108075112	https://www.inaturalist.org/observations/108075112	-76.9864	-12.2234		Lima Province	Peru	Jorge Ubillas	jorgeubillas	Jorge Ubillas (jorgeubillas)	CC-BY-NC	2022-03-06
Latrodectus	lucacha sp. nov.	female	5-6		X			111718414	https://www.inaturalist.org/observations/111718414	-76.9863	-12.2234		Lima Province	Peru	Jorge Ubillas	jorgeubillas	Jorge Ubillas (jorgeubillas)	CC-BY-NC	2022-04-16
Latrodectus	lucacha sp. nov.	female	7-8		X			94026228	https://www.inaturalist.org/observations/94026228	-76.9861	-12.2236	32	Lima Province	Peru	Jorge Ubillas	jorgeubillas	Jorge Ubillas (jorgeubillas)	CC-BY-NC	2021-09-05
Latrodectus	lucacha sp. nov.	female	7-8			X		76427273	https://www.inaturalist.org/observations/76427273	-76.9857	-12.2174	159	Lima Province	Peru	Ruth Gutiérrez Oliveros	ruthgo	Ruth Gutiérrez Oliveros (ruthgo)	CC0	2021-05-01
Latrodectus	lucacha sp. nov.	female	7-8			X	Predation	66898772	https://www.inaturalist.org/observations/66898772	-76.9857	-12.2174	1010	Lima Province	Peru	Ruth Gutiérrez Oliveros	ruthgo	Ruth Gutiérrez Oliveros (ruthgo)	CC0	2020-12-19
Latrodectus	lucacha sp. nov.	female	9		X			74589041	https://www.inaturalist.org/observations/74589041	-76.9857	-12.2174	1010	Lima Province	Peru	Ruth Gutiérrez Oliveros	ruthgo	Ruth Gutiérrez Oliveros (ruthgo)	CC0	2021-04-10
Latrodectus	lucacha sp. nov.	female	5-6		X			74589042	https://www.inaturalist.org/observations/74589042	-76.9857	-12.2174	1010	Lima Province	Peru	Ruth Gutiérrez Oliveros	ruthgo	Ruth Gutiérrez Oliveros (ruthgo)	CC0	2021-04-10
Latrodectus	lucacha sp. nov.	female	5-6		X			74589045	https://www.inaturalist.org/observations/74589045	-76.9857	-12.2174	1010	Lima Province	Peru	Ruth Gutiérrez Oliveros	ruthgo	Ruth Gutiérrez Oliveros (ruthgo)	CC0	2021-04-10
Latrodectus	lucacha sp. nov.	female	7-8		X			76394829	https://www.inaturalist.org/observations/76394829	-76.9857	-12.2174	447	Lima Province	Peru	Roberto Elias	robertoeliasp	Roberto Elias (robertoeliasp)	CC-BY	2021-05-01
Latrodectus	lucacha sp. nov.	female	9			X		86558885	https://www.inaturalist.org/observations/86558885	-76.9857	-12.2174	1010	Lima Province	Peru	Ruth Gutiérrez Oliveros	ruthgo	Ruth Gutiérrez Oliveros (ruthgo)	CC0	2021-07-04
Latrodectus	lucacha sp. nov.	female	9		X	X		86558892	https://www.inaturalist.org/observations/86558892	-76.9857	-12.2174	1010	Lima Province	Peru	Ruth Gutiérrez Oliveros	ruthgo	Ruth Gutiérrez Oliveros (ruthgo)	CC0	2021-07-04
Latrodectus	lucacha sp. nov.	female	5-6		X			93438935	https://www.inaturalist.org/observations/93438935	-76.9857	-12.2174	1010	Lima Province	Peru	Ruth Gutiérrez Oliveros	ruthgo	Ruth Gutiérrez Oliveros (ruthgo)	CC0	2021-08-07
Latrodectus	lucacha sp. nov.	female	5-6		X			114995508	https://www.inaturalist.org/observations/114995508	-76.9857	-12.2174	447	Lima Province	Peru		eduardo_hc	[anonymous] (eduardo_hc)	CC-BY-NC	2022-04-30
Latrodectus	lucacha sp. nov.	female	7-8			X		114995509	https://www.inaturalist.org/observations/114995509	-76.9857	-12.2174	447	Lima Province	Peru		eduardo_hc	[anonymous] (eduardo_hc)	CC-BY-NC	2022-04-30
Latrodectus	lucacha sp. nov.	female	5-6		X			115029346	https://www.inaturalist.org/observations/115029346	-76.9857	-12.2174	447	Lima Province	Peru		andres_chavieri	[anonymous] (andres_chavieri)	CC-BY-NC	2022-04-30
Latrodectus	lucacha sp. nov.	female	9	X	X			115045245	https://www.inaturalist.org/observations/115045245	-76.9831	-12.2142		Lima Province	Peru		said_diel	[anonymous] (said_diel)	CC-BY-NC	2022-05-02
Latrodectus	lucacha sp. nov.	female	9	X	X			69657454	https://www.inaturalist.org/observations/69657454	-76.8843	-12.2853	187	Lima Province	Peru	Ruth Gutiérrez Oliveros	ruthgo	Ruth Gutiérrez Oliveros (ruthgo)	CC0	2019-06-15
Latrodectus	lucacha sp. nov.	female	7-8		X			67328728	https://www.inaturalist.org/observations/67328728	-76.8411	-12.2339	707	Lima Province	Peru		miasimpson	[anonymous] (miasimpson)	CC-BY-NC	2020-04-01
Latrodectus	lucacha sp. nov.	female	5-6		X			207320330	https://www.inaturalist.org/observations/207320330	-76.3955	-11.8518	753	Lima	Peru	Brandon Ortiz Arenas	brandon_o_a	Brandon Ortiz Arenas (brandon_o_a)	CC-BY-NC	2024-03-24
Latrodectus	lucacha sp. nov.	female	7-8		X			42850945	https://www.inaturalist.org/observations/42850945	-76.3796	-11.8407	2104	Lima	Peru	Josh Allen	joshallen	Josh Allen (joshallen)	CC-BY-NC	2014-04-26
Latrodectus	lucacha sp. nov.	female	5-6		X			119127909	https://www.inaturalist.org/observations/119127909	-76.2075	-13.7169	209	Ica	Peru	Juan Jose Blondet Hernández	juanjosebh	Juan Jose Blondet Hernández (juanjosebh)	CC0	2022-05-28
Latrodectus	lucacha sp. nov.	female	7-8		X			127165290	https://www.inaturalist.org/observations/127165290	-74.3316	-13.4507	444	Ayacucho	Peru		flordemariahuamanbellido	[anonymous] (flordemariahuamanbellido)	CC-BY-NC	2022-07-20
Latrodectus	lucacha sp. nov.	female	7-8		X			157372300	https://www.inaturalist.org/observations/157372300	-74.2622	-12.9348	61	Ayacucho	Peru	Jhon William Yace Tomaylla	williamyacetomaylla	Jhon William Yace Tomaylla (williamyacetomaylla)	CC-BY-NC	2023-04-28
Latrodectus	lucacha sp. nov.	female	7-8			X	Predation	142216096	https://www.inaturalist.org/observations/142216096	-74.2316	-13.1676	5	Ayacucho	Peru		soled	[anonymous] (soled)	CC-BY-NC	2022-11-16
Latrodectus	lucacha sp. nov.	female	7-8		X			103702547	https://www.inaturalist.org/observations/103702547	-74.2258	-13.1612	223	Ayacucho	Peru		ramirezpalominonelson	[anonymous] (ramirezpalominonelson)	CC-BY-NC	2021-12-26
Latrodectus	lucacha sp. nov.	female	7-8		X			104208960	https://www.inaturalist.org/observations/104208960	-74.2239	-13.1825	159	Ayacucho	Peru	Daniel	daniel-cruz	Daniel (daniel-cruz)	CC-BY-NC	2021-12-10
Latrodectus	lucacha sp. nov.		3-4		X			104368151	https://www.inaturalist.org/observations/104368151	-74.2236	-13.1639	6842	Ayacucho	Peru	Cristian Jesus Canchari Ortiz	cristiancanchari	Cristian Jesus Canchari Ortiz (cristiancanchari)	CC-BY-NC	2022-01-04
Latrodectus	lucacha sp. nov.	female	7-8		X			126561188	https://www.inaturalist.org/observations/126561188	-74.2226	-13.1488	142	Ayacucho	Peru	Mirella Curi A.	mirellaca	Mirella Curi A. (mirellaca)	CC-BY-NC	2022-07-16
Latrodectus	lucacha sp. nov.		3-4		X			232142340	https://www.inaturalist.org/observations/232142340	-74.2208	-13.1457	8	Ayacucho	Peru		isabel_g	[anonymous] (isabel_g)	CC-BY-NC	2024-07-27
Latrodectus	lucacha sp. nov.	female	5-6		X			139296347	https://www.inaturalist.org/observations/139296347	-74.2208	-13.1456	31	Ayacucho	Peru		roy_ramirez1204	[anonymous] (roy_ramirez1204)	CC-BY-NC	2022-10-18
Latrodectus	lucacha sp. nov.	female	7-8		X			231828451	https://www.inaturalist.org/observations/231828451	-74.2207	-13.1446	9	Ayacucho	Peru	Nataly	r_nath	Nataly (r_nath)	CC-BY-NC	2024-07-26
Latrodectus	lucacha sp. nov.	female	5-6		X			123458084	https://www.inaturalist.org/observations/123458084	-74.2019	-13.1556		Ayacucho	Peru	Angelica Patricia Ramos Huaraca	angelica_patricia_ramos_huaraca	Angelica Patricia Ramos Huaraca (angelica_patricia_ramos_huaraca)	CC-BY-NC	2022-06-25
Latrodectus	lucacha sp. nov.	female	5-6		X			175226619	https://www.inaturalist.org/observations/175226619	-74.198	-13.1693		Ayacucho	Peru	Floro Ortiz Contreras	floroortizcontreras	Floro Ortiz Contreras (floroortizcontreras)	CC-BY	2023-07-27
Latrodectus	lucacha sp. nov.	female	7-8		X		Predation	136467278	https://www.inaturalist.org/observations/136467278	-74.1917	-13.1754		Ayacucho	Peru	Floro Ortiz Contreras	floroortizcontreras	Floro Ortiz Contreras (floroortizcontreras)	CC-BY	2022-09-25
Latrodectus	lucacha sp. nov.		3-4		X			278572230	https://www.inaturalist.org/observations/278572230	-74.136	-13.0545	130	Ayacucho	Peru	Quinua silvestre	saul_rolando	Quinua silvestre (saul_rolando)	CC-BY-NC	2025-04-27
Latrodectus	lucacha sp. nov.		1-2		X			127163897	https://www.inaturalist.org/observations/127163897	-74.1003	-13.1129	612	Ayacucho	Peru		flordemariahuamanbellido	[anonymous] (flordemariahuamanbellido)	CC-BY-NC	2022-07-20
Latrodectus	lucacha sp. nov.	female	7-8		X			140407920	https://www.inaturalist.org/observations/140407920	-73.6127	-13.4264	969	Apurímac	Peru	Luis Capeletti	luiscapeletti	Luis Capeletti (luiscapeletti)	CC0	2017-02-13
Latrodectus	lucacha sp. nov.		3-4		X			242795397	https://www.inaturalist.org/observations/242795397	-72.5302	-13.5059	1496	Cusco	Peru		pmarinaraya	[anonymous] (pmarinaraya)	CC-BY-NC	2024-09-18
Latrodectus	lucacha sp. nov.	female	9	X	X			96652173	https://www.inaturalist.org/observations/96652173	-72.267	-13.257	5	Cusco	Peru	Lorena	lolavioleta	Lorena (lolavioleta)	CC-BY-NC	2019-03-28
Latrodectus	lucacha sp. nov.	female	9		X	X		70177126	https://www.inaturalist.org/observations/70177126	-72.1963	-13.3296	44	Cusco	Peru	Juan H. Aragon	juanh	Juan H. Aragon (juanh)	CC-BY-NC	2018-03-19
Latrodectus	lucacha sp. nov.	female	7-8		X			24576599	https://www.inaturalist.org/observations/24576599	-71.9736	-13.5207		Cusco	Peru	QuestaGame	questagame	QuestaGame (questagame)	CC-BY	2019-05-03
Latrodectus	lucacha sp. nov.	female	7-8		X			55105218	https://www.inaturalist.org/observations/55105218	-71.9631	-13.5453	61	Cusco	Peru	Juan Josuecca	juanjosuecca	Juan Josuecca (juanjosuecca)	CC-BY-NC	2020-07-26
Latrodectus	lucacha sp. nov.	female	7-8		X			62955019	https://www.inaturalist.org/observations/62955019	-71.9366	-13.5198	262	Cusco	Peru	Jean Claudio Quispe Aguilar	jeanclaudio22	Jean Claudio Quispe Aguilar (jeanclaudio22)	CC-BY-NC	2020-07-26
Latrodectus	lucacha sp. nov.	female	9		X			41266390	https://www.inaturalist.org/observations/41266390	-71.9067	-17.1056	8	Arequipa	Peru	danplant	danplant	danplant (danplant)	CC-BY-NC	2017-07-25
Latrodectus	lucacha sp. nov.	female	9		X			41266379	https://www.inaturalist.org/observations/41266379	-71.3558	-16.5046	122	Arequipa	Peru	danplant	danplant	danplant (danplant)	CC-BY-NC	2016-03-25
Latrodectus	lucacha sp. nov.	male + female	9	X	X			61855205	https://www.inaturalist.org/observations/61855205	-70.0477	-18.4382	488	Arica y Parinacota	Chile	Marcos	ferru	Marcos (ferru)	CC-BY-NC	2011-10-29
Latrodectus	lucacha sp. nov.	female	7-8		X			93072734	https://www.inaturalist.org/observations/93072734	-68.1579	-22.9066	315	Antofagasta	Chile	Juan Mauricio Contreras	juanmauriciocontreras	Juan Mauricio Contreras (juanmauriciocontreras)	CC-BY-NC	2021-08-28
Latrodectus	lucacha sp. nov.	female	7-8	X	X			202050244	https://www.inaturalist.org/observations/202050244	-66.232	-17.3692	13	Cochabamba	Bolivia	Carla Gonzales	cyga	Carla Gonzales (cyga)	CC-BY-NC	2023-01-22
Latrodectus	lucacha sp. nov.	female	5-6		X			43379567	https://www.inaturalist.org/observations/43379567	-66.1965	-17.3541		Cochabamba	Bolivia		cristinalonsovega	[anonymous] (cristinalonsovega)	CC-BY-NC	2020-04-25
Latrodectus	lucacha sp. nov.	female	5-6		X		Predation	43412999	https://www.inaturalist.org/observations/43412999	-66.1615	-17.3423	6	Cochabamba	Bolivia		marisolhidalgo	[anonymous] (marisolhidalgo)	CC-BY-NC	2020-04-25
Latrodectus	lucacha sp. nov.	female	7-8		X			163812717	https://www.inaturalist.org/observations/163812717	-66.1614	-17.3424	39	Cochabamba	Bolivia		marisolhidalgo	[anonymous] (marisolhidalgo)	CC-BY-NC	2023-05-26
Latrodectus	lucacha sp. nov.	female	7-8		X			211486299	https://www.inaturalist.org/observations/211486299	-66.1576	-17.3627	9	Cochabamba	Bolivia	Leandro Zeballos Pinto	col_sa_leandro_ze	Leandro Zeballos Pinto (col_sa_leandro_ze)	CC-BY-NC	2024-04-29
Latrodectus	lucacha sp. nov.	female	7-8		X			51757297	https://www.inaturalist.org/observations/51757297	-66.1551	-17.4282	15	Cochabamba	Bolivia		jose_balderrama	[anonymous] (jose_balderrama)	CC-BY-NC	2019-10-30
Latrodectus	lucacha sp. nov.	female	7-8		X			45003020	https://www.inaturalist.org/observations/45003020	-66.1413	-17.3952	10	Cochabamba	Bolivia	Mauricio Gonzales	mauriciogonzales	Mauricio Gonzales (mauriciogonzales)	CC-BY-NC	2020-05-05
Latrodectus	lucacha sp. nov.	female	5-6		X			192461886	https://www.inaturalist.org/observations/192461886	-66.0853	-17.3773	327	Cochabamba	Bolivia		randyuwu	[anonymous] (randyuwu)	CC-BY-NC	2023-11-26
Latrodectus	lucacha sp. nov.	female	7-8		X			211939782	https://www.inaturalist.org/observations/211939782	-66.0733	-17.3845		Cochabamba	Bolivia		bieiban	[anonymous] (bieiban)	CC-BY-NC	2024-04-29
Latrodectus	lucacha sp. nov.	female	7-8		X		Predation	140520884	https://www.inaturalist.org/observations/140520884	-65.7767	-18.0821	5355	Potosí	Bolivia		osoandino	[anonymous] (osoandino)	CC-BY-NC	2013-09-17
